# Supplementary material for: Antimicrobial Peptides with Antibacterial Activity against Vancomycin-Resistant Staphylococcus aureus Strains: Classification, Structures, and Mechanisms of Action
Source: Int J Mol Sci. 2021 Jul 25;22(15):7927. doi: 10.3390/ijms22157927 (PMC8347216; doi:10.3390/ijms22157927)
Supplement: Supplementary file 1 [file ijms-22-07927-s001.zip]

Archive with 1 entries (1 files):
- ijms-1278052-supplementary.pdf
